# Supplementary material for: Single-cell analysis of psoriasis resolution demonstrates an inflammatory fibroblast state targeted by IL-23 blockade
Source: Nat Commun. 2024 Jan 30;15:913. doi: 10.1038/s41467-024-44994-w (PMC10828502; doi:10.1038/s41467-024-44994-w)
Supplement: Supplementary file 4 — Source Data [file 41467_2024_44994_MOESM4_ESM.xlsx]

## Sheet: Figure 1B
		Original PASI scores
			P1	P2	P3	P4	P5
		Baseline	23	40	15	18	23
		Day 3	20	25	11	15	18
		Day 14	6	17	7	9	8
	Figure 1B	Transformed
			P1	P2	P3	P4	P5
		Baseline	100	100	100	100	100
		Day 3	86.9565	62.5	73.3333	83.3333	78.2609
		Day 14	26.087	42.5	46.6667	50	34.7826

## Sheet: Figure 2C
	Figure 2C
		L Day 0	L Day 3	L Day 14	NL Day 0
	P1	28.5786	19.9559	11.3723	6.07698
	P2	19.8797	13.4374	14.3001	6.90537
	P3	23.6613	18.3522	12.5984	9.64833
	P4	21.249	22.0314	18.8731	7.96953
	P5	26.156	15.4014	14.2646	6.43275

## Sheet: Figure 5C
	Figure 5C
		NL Day 0	L Day 0	L Day 3	L Day 14
	P1	0	26.1312	20.4881	10.2012
	P2	1.13191	21.519	23.4513	18.9069
	P3	0.171821	41.1765	25.6667	15.4815
	P4	0.597177	29.5071	19.1412	14.0567
	P5	0.663625	20.1687	15.5779	6.14934

## Sheet: Figure 5D
	Figure 5D
	WNT5A
	Unstimulated	IL17A	TNF	IL17A+TNF
	1.25713	0.808744	2.27601	5.98816
	1.01838	1.10376	3.54262	6.36589
	1	1.20168	8.50659	12.1027
	0.977061	0.955069	4.71444	7.99383
	1.22615	1.68938	6.49639	14.6598
	IL24
	Unstimulated	IL17A	TNF	IL17A+TNF
	1	18.9648	283.5	1467.03
	0.612133	27.1641	554.537	3119.23
	1.44254	17.3795	35.6263	614.349
	0.836056	18.8275	103.494	787.458
	0.924685	25.1718	748.746	3438.35
	CXCL8
	Unstimulated	IL17A	TNF	IL17A+TNF
	0.832578	20.6832	16141.1	58338.4
	0.811044	12.3928	14311.1	42519.5
	0.816792	39.054	12876.9	57497.3
	1.20655	29.7358	4362.43	29135.9
	0.808759	14.9261	7618.7	28807.8
	TBX3
	Unstimulated	IL17A	TNF	IL17A+TNF
	0.913991	1.08974	1.20658	1.46577
	1.00022	1.0943	2.40415	2.58672
	1.09582	1.19924	2.69543	2.49805
	1.0693	1.11484	2.29615	2.11802
	1.11106	1.83261	3.27996	4.98446

## Sheet: Figure 5E
	Figure 5E
	SERPINB3
	No FB grown	Unstim	Stim	Unstim 10 ng IL24	Unstim 2ng IL24
	1	1.26049	1.79159	1.41242
	1.22359	1.15906	1.49042	1.23694
	1	1.19931	3.08533	1.43631	2.33164
	0.906032	1.49392	1.43214	1.40134	1.14157
	S100A9
	No FB grown	Unstim	Stim	Unstim 10 ng IL24	Unstim 2ng IL24
	1	1.37975	3.05627	2.29758
	1.18182	0.898382	1.87391	1.45368
	0.963306	0.824385	2.37113	1.16723	0.928867
	1.01775	1.69549	2.19033	1.88223	1.53797
	S100A8
	No FB grown	Unstim	Stim	Unstim 10 ng IL24	Unstim 2ng IL24
	0.975464	1.34883	2.99165	2.16398
	1.14435	1.03913	2.16845	1.87262
	0.962392	0.996231	3.62875	1.53721	1.17457
	0.952399	1.87481	3.14511	1.92037	1.47402

## Sheet: Figure 5F
	Figure 5F
		rank	rss
	FOXQ1 (32g)	1	0.440181
	TBX3 (25g)	2	0.361347
	PRDM1 (67g)	3	0.347929
	MYLK (50g)	4	0.315404
	STAT1 (189g)	5	0.31379
	NFATC2 (71g)	6	0.30878
	IRF7 (28g)	7	0.305495
	ARID3A (20g)	8	0.303152
	IRF2 (93g)	9	0.299608
	FOXC1 (23g)	10	0.29893
	KLF3 (158g)	11	0.29603
	TEAD1 (66g)	12	0.293772
	NFKB2 (75g)	13	0.292393
	MAFF (16g)	14	0.290691
	IRF9 (71g)	15	0.290312
	CEBPB (124g)	16	0.290192
	TFAP2A (18g)	17	0.289846
	JUND (171g)	18	0.28919
	NFATC4 (24g)	19	0.288962
	NFIL3 (58g)	20	0.288033
	RELB (221g)	21	0.286382
	IRF3 (175g)	22	0.285565
	KLF13 (89g)	23	0.284227
	BCL11A (55g)	24	0.284115
	FOXO3 (20g)	25	0.2821
	CREB3 (470g)	26	0.281462
	XBP1 (935g)	27	0.278261
	NFKB1 (82g)	28	0.278196
	CREB3L1 (705g)	29	0.277573
	MAFG (17g)	30	0.276442
	ZBTB33 (270g)	31	0.276216
	ETV7 (150g)	32	0.275006
	RUNX1 (10g)	33	0.274257
	REL (70g)	34	0.273956
	HLX (126g)	35	0.273613
	RELA (153g)	36	0.273335
	CEBPD (236g)	37	0.272902
	ETV1 (255g)	38	0.272384
	IRF1 (306g)	39	0.271912
	ATF4 (54g)	40	0.271569
	IRF8 (373g)	41	0.271269
	STAT2 (68g)	42	0.27126
	CEBPG (343g)	43	0.270419
	CREB3L2 (322g)	44	0.270099
	ATF6B (38g)	45	0.268495
	EZH2 (325g)	46	0.268231
	MXI1 (739g)	47	0.267642
	STAT3 (33g)	48	0.267617
	POLR2A (1951g)	49	0.267223
	E2F4 (119g)	50	0.266734
	MEF2A (21g)	51	0.266534
	CREB1 (828g)	52	0.266458
	YBX1 (46g)	53	0.265967
	BCL3 (23g)	54	0.265212
	MEIS2 (185g)	55	0.264178
	SP4 (24g)	56	0.264047
	ZNF384 (83g)	57	0.263973
	CREM (193g)	58	0.262936
	SRF (221g)	59	0.262646
	ZNF358 (574g)	60	0.262483
	YY1 (120g)	61	0.260773
	IRX6 (183g)	62	0.260158
	FOSL1 (109g)	63	0.260108
	ETV6 (23g)	64	0.258772
	MEF2C (24g)	65	0.258013
	TAF1 (423g)	66	0.256898
	ETV5 (41g)	67	0.252888
	SREBF1 (24g)	68	0.248324
	TEF (47g)	69	0.247429
	FOSL2 (23g)	70	0.246521
	TCF7 (38g)	71	0.244874
	MAFK (49g)	72	0.243451
	ZNF362 (146g)	73	0.242005
	CEBPA (16g)	74	0.241386
	EGR1 (575g)	75	0.241099
	SFPQ (22g)	76	0.24073
	HLF (92g)	77	0.240699
	SP3 (65g)	78	0.237484
	JUNB (20g)	79	0.237281
	ZMIZ1 (112g)	80	0.236514
	BCLAF1 (118g)	81	0.232934
	FOXP2 (52g)	82	0.231226
	HIVEP3 (34g)	83	0.230546
	CHD1 (42g)	84	0.229411
	TGIF1 (24g)	85	0.228172
	ATF3 (25g)	86	0.226565
	CHD2 (12g)	87	0.225673
	TP63 (28g)	88	0.225017
	FOSB (23g)	89	0.224552
	ZNF436 (74g)	90	0.223691
	JUN (19g)	91	0.22254
	MAFB (75g)	92	0.220543
	POU2F1 (31g)	93	0.219024
	TCF12 (14g)	94	0.217083
	EGR2 (232g)	95	0.216692
	ELF2 (66g)	96	0.21524
	EGR3 (99g)	97	0.214947
	SOX4 (82g)	98	0.214462
	SMC3 (33g)	99	0.211941
	MSX1 (61g)	100	0.21098
	E2F3 (41g)	101	0.209879
	TAF7 (12g)	102	0.205569
	FOXO1 (97g)	103	0.203275
	KLF4 (169g)	104	0.202471
	HDAC2 (29g)	105	0.202327
	NFIX (39g)	106	0.201319
	MEF2D (43g)	107	0.201259
	MBNL2 (17g)	108	0.200867
	ELF1 (24g)	109	0.199878
	PBX1 (31g)	110	0.198617
	CEBPZ (26g)	111	0.198573
	IRX5 (23g)	112	0.189829
	KLF16 (24g)	113	0.184486
	SREBF2 (10g)	114	0.182213
	TCF7L2 (131g)	115	0.179407
	RARA (12g)	116	0.17766
	KLF5 (18g)	117	0.172055
	HIVEP1 (12g)	118	0.170179
	HOXA10 (29g)	119	0.163136
	FOXK1 (16g)	120	0.15823
	ZBTB7A (13g)	121	0.152378
	NR1D1 (10g)	122	0.135972
	THRB (13g)	123	0.130447
	GRHL1 (13g)	124	0.124669
	ELK1 (12g)	125	0.123475
	HOXA9 (10g)	126	0.119459
	SIN3A (10g)	127	0.116565
	CTCF (11g)	128	0.114813
	HIC1 (14g)	129	0.105886
	PHF8 (10g)	130	0.104234
	EN1 (22g)	131	0.103317
	TFDP1 (11g)	132	0.101338
	HINFP (15g)	133	0.0986496
	SMAD5 (16g)	134	0.0974109
	SHOX2 (20g)	135	0.0945114
	ESRRA (11g)	136	0.0844745
	POLE3 (11g)	137	0.0843123
	BACH2 (13g)	138	0.0808217
	ZNF621 (13g)	139	0.0772986
	MEIS1 (10g)	140	0.0758975
	SOX9 (11g)	141	0.0717114
	NR2F2 (13g)	142	0.0644951

## Sheet: Figure 5G
	Figure 5G
	Labels	monocle3_pseudotime
	WNT5A+/IL24+	3.12433
	COMP+ 2	6.38582
	COMP+ 3	6.05682
	APOE+/CCL19+	15.5878
	WNT5A+/IL24+	0.00461282
	WNT5A+/IL24+	3.63488
	WNT5A+/IL24+	3.92461
	WNT5A+/IL24+	0.0153245
	CCN5+/PI16+	12.3269
	APOE+/CCL19+	13.1887
	APOE+/CXCL3+	18.2689
	WNT5A+/IL24+	2.72161
	COMP+ 1	16.0425
	COL11A1+/DPEP1+	27.2111
	APOE+/CCL19+	13.6703
	COMP+ 2	6.13433
	COL11A1+/DPEP1+	27.7643
	COL11A1+/DPEP1+	25.9787
	CCN5+/PI16+	10.9892
	APOE+/CCL19+	14.412
	APOE+/CCL19+	12.338
	APOE+/C7+	19.2722
	COMP+ 2	6.22605
	COMP+ 2	6.61471
	WNT5A+/IL24+	4.15931
	COL11A1+/DPEP1+	26.9523
	WNT5A+/IL24+	3.90516
	COL11A1+/DPEP1+	27.6886
	COMP+ 2	6.09094
	COL11A1+/DPEP1+	27.7643
	COL11A1+/DPEP1+	26.1986
	COMP+ 3	5.57311
	CCN5+/PI16+	14.8577
	APOE+/C7+	15.6055
	WNT5A+/IL24+	2.25187
	APOE+/CCL19+	13.4469
	WNT5A+/IL24+	0.484015
	APOE+/C7+	19.0598
	ANGPTL7+	22.4195
	WNT5A+/IL24+	4.22102
	WNT5A+/IL24+	4.17501
	COMP+ 2	0.0213048
	WNT5A+/IL24+	3.57947
	WNT5A+/IL24+	0.170139
	APOE+/CXCL3+	15.9633
	APOE+/CCL19+	13.6703
	APOE+/CCL19+	15.7816
	ANGPTL7+	22.301
	COMP+ 1	7.49948
	WNT5A+/IL24+	4.81674
	CCN5+/PI16+	14.4202
	WNT5A+/IL24+	3.89493
	WNT5A+/IL24+	3.53007
	COMP+ 3	6.05682
	APOE+/CXCL3+	17.3041
	WNT5A+/IL24+	3.73732
	APOE+/CCL19+	14.7604
	COMP+ 2	8.33405
	APOE+/C7+	18.8483
	WNT5A+/IL24+	4.63281
	APOE+/CCL19+	12.7584
	ANGPTL7+	24.204
	WNT5A+/IL24+	3.12433
	APOE+/CCL19+	12.751
	CCN5+/PI16+	14.8103
	APOE+/C7+	20.3611
	APOE+/CCL19+	12.7638
	COMP+ 2	9.50072
	APOE+/CCL19+	14.6077
	APOE+/C7+	21.1685
	COL11A1+/DPEP1+	27.7643
	CCN5+/PI16+	14.1608
	WNT5A+/IL24+	6.99894
	APOE+/C7+	19.3541
	APOE+/CCL19+	14.5933
	COMP+ 2	5.81069
	APOE+/CCL19+	13.3892
	COMP+ 2	8.76961
	APOE+/C7+	15.6698
	WNT5A+/IL24+	1.72734
	APOE+/CCL19+	6.76736
	CCN5+/PI16+	13.3465
	CCN5+/PI16+	14.8656
	APOE+/CXCL3+	17.3041
	APOE+/CXCL3+	16.0425
	APOE+/C7+	19.1448
	WNT5A+/IL24+	4.63281
	WNT5A+/IL24+	4.70925
	WNT5A+/IL24+	4.17104
	APOE+/CCL19+	13.4567
	COMP+ 1	11.2689
	WNT5A+/IL24+	3.70232
	APOE+/CXCL3+	20.6297
	COMP+ 2	6.16321
	COCH+/ASPN+	25.6822
	APOE+/CCL19+	16.367
	COMP+ 2	5.81481
	COMP+ 2	9.32035
	COMP+ 2	5.05745
	WNT5A+/IL24+	4.25117
	COMP+ 2	8.65567
	WNT5A+/IL24+	3.69285
	APOE+/CCL19+	12.252
	WNT5A+/IL24+	6.67445
	CCN5+/PI16+	13.3227
	WNT5A+/IL24+	4.17367
	COMP+ 2	6.04551
	COCH+/ASPN+	22.7017
	APOE+/C7+	19.0617
	COMP+ 2	6.76736
	COCH+/ASPN+	25.6822
	WNT5A+/IL24+	3.23176
	APOE+/CCL19+	14.5933
	WNT5A+/IL24+	4.25117
	COMP+ 2	6.48828
	APOE+/CCL19+	15.88
	COL11A1+/DPEP1+	27.7643
	WNT5A+/IL24+	3.46742
	APOE+/C7+	21.4891
	APOE+/CCL19+	13.6703
	COMP+ 2	6.38582
	APOE+/C7+	20.1853
	COL11A1+/DPEP1+	26.1602
	APOE+/CCL19+	13.1841
	COMP+ 3	7.05291
	COMP+ 2	6.76736
	COMP+ 1	12.7959
	COMP+ 1	8.61408
	WNT5A+/IL24+	3.63519
	COMP+ 2	8.71474
	COL11A1+/DPEP1+	25.498
	WNT5A+/IL24+	4.00877
	WNT5A+/IL24+	3.23388
	COL11A1+/DPEP1+	27.7643
	APOE+/C7+	15.6698
	COMP+ 2	8.12628
	WNT5A+/IL24+	4.57318
	APOE+/C7+	18.3693
	COMP+ 3	4.55005
	APOE+/CCL19+	15.1754
	COMP+ 2	6.97148
	COL11A1+/DPEP1+	27.7643
	COCH+/ASPN+	25.6822
	APOE+/C7+	19.8373
	WNT5A+/IL24+	4.17502
	COL11A1+/DPEP1+	27.7643
	COL11A1+/DPEP1+	27.7643
	COMP+ 2	5.81069
	WNT5A+/IL24+	2.82602
	APOE+/CCL19+	12.7959
	COMP+ 2	8.38356
	COMP+ 3	5.57311
	COCH+/ASPN+	25.6822
	WNT5A+/IL24+	3.12433
	COMP+ 2	6.76736
	WNT5A+/IL24+	1.33498
	COMP+ 1	16.0425
	COMP+ 2	5.81069
	ANGPTL7+	22.301
	APOE+/C7+	20.9882
	COMP+ 3	5.40752
	APOE+/CCL19+	12.6691
	WNT5A+/IL24+	3.53824
	APOE+/C7+	19.2092
	CCN5+/PI16+	14.862
	WNT5A+/IL24+	0.00114566
	COMP+ 2	5.2906
	COL11A1+/DPEP1+	26.9991
	CCN5+/PI16+	14.1514
	APOE+/C7+	19.3541
	APOE+/CCL19+	15.6283
	APOE+/CCL19+	12.7959
	WNT5A+/IL24+	4.65253
	APOE+/C7+	18.9603
	APOE+/CCL19+	14.9634
	COMP+ 3	3.28843
	COMP+ 2	6.48836
	COL11A1+/DPEP1+	25.4776
	COMP+ 2	9.39591
	WNT5A+/IL24+	1.68551
	COMP+ 1	12.7544
	APOE+/CCL19+	13.6841
	WNT5A+/IL24+	3.93774
	APOE+/C7+	19.8548
	WNT5A+/IL24+	2.14247
	COMP+ 1	9.42648
	APOE+/CCL19+	14.5638
	COMP+ 2	6.57186
	COL11A1+/DPEP1+	26.0485
	COCH+/ASPN+	25.7191
	COMP+ 1	13.6068
	COCH+/ASPN+	25.6822
	WNT5A+/IL24+	0.0130533
	COMP+ 2	5.29868
	WNT5A+/IL24+	4.10221
	COL11A1+/DPEP1+	25.498
	CCN5+/PI16+	11.097
	CCN5+/PI16+	14.2836
	APOE+/CXCL3+	18.281
	COMP+ 2	6.47452
	COMP+ 1	13.0512
	COMP+ 3	14.401
	WNT5A+/IL24+	0.0117061
	WNT5A+/IL24+	0.0076753
	COCH+/ASPN+	25.1243
	APOE+/CCL19+	13.1749
	WNT5A+/IL24+	3.05061
	APOE+/CCL19+	14.963
	COL11A1+/DPEP1+	27.7643
	WNT5A+/IL24+	3.76395
	APOE+/CCL19+	15.7487
	WNT5A+/IL24+	3.35353
	COMP+ 3	3.46742
	COMP+ 2	6.68157
	APOE+/CCL19+	15.0828
	APOE+/C7+	20.95
	COL11A1+/DPEP1+	27.7643
	APOE+/C7+	19.1898
	COL11A1+/DPEP1+	26.8311
	COMP+ 2	5.81069
	COMP+ 2	6.76736
	COCH+/ASPN+	25.599
	COL11A1+/DPEP1+	27.7643
	APOE+/CCL19+	13.181
	ANGPTL7+	22.8613
	WNT5A+/IL24+	1.72734
	APOE+/CCL19+	15.5873
	APOE+/CXCL3+	17.3041
	COMP+ 2	5.35491
	APOE+/CCL19+	14.2434
	CCN5+/PI16+	14.4307
	WNT5A+/IL24+	3.8898
	COMP+ 1	12.5861
	WNT5A+/IL24+	4.63281
	CCN5+/PI16+	14.1608
	APOE+/CCL19+	15.1766
	COMP+ 2	8.87866
	COL11A1+/DPEP1+	27.7643
	COCH+/ASPN+	25.6822
	APOE+/CCL19+	18.2524
	WNT5A+/IL24+	0.736762
	APOE+/CXCL3+	17.3041
	COL11A1+/DPEP1+	27.7643
	COL11A1+/DPEP1+	27.7643
	WNT5A+/IL24+	3.76395
	COMP+ 3	5.90059
	CCN5+/PI16+	27.2922
	WNT5A+/IL24+	0
	COMP+ 2	7.49948
	COMP+ 2	12.3269
	COMP+ 2	6.65356
	WNT5A+/IL24+	3.72602
	WNT5A+/IL24+	2.70956
	COMP+ 1	9.87097
	COMP+ 2	8.3913
	COMP+ 1	7.49948
	COMP+ 1	9.66413
	COMP+ 3	5.97419
	WNT5A+/IL24+	3.83918
	WNT5A+/IL24+	3.31866
	WNT5A+/IL24+	3.27762
	COMP+ 2	5.81069
	WNT5A+/IL24+	3.19483
	WNT5A+/IL24+	3.80601
	COL11A1+/DPEP1+	27.7643
	WNT5A+/IL24+	4.10475
	APOE+/CCL19+	16.6261
	WNT5A+/IL24+	3.46742
	WNT5A+/IL24+	7.27507
	WNT5A+/IL24+	3.31866
	WNT5A+/IL24+	2.27864
	APOE+/CCL19+	11.6102
	COMP+ 2	8.76961
	COL11A1+/DPEP1+	27.7643
	WNT5A+/IL24+	3.53008
	APOE+/CXCL3+	20.6772
	WNT5A+/IL24+	0.0185826
	WNT5A+/IL24+	3.66806
	APOE+/CCL19+	12.7262
	COMP+ 2	10.2167
	WNT5A+/IL24+	0.00771304
	APOE+/C7+	19.1026
	COMP+ 2	6.59877
	COMP+ 3	3.68784
	COL11A1+/DPEP1+	26.8832
	COMP+ 1	9.84425
	APOE+/CCL19+	13.3318
	COMP+ 2	5.96233
	COMP+ 2	6.55859
	APOE+/C7+	19.5888
	COMP+ 3	6.05682
	APOE+/CCL19+	14.6059
	APOE+/CCL19+	12.8722
	COMP+ 2	6.76736
	CCN5+/PI16+	14.1608
	CCN5+/PI16+	12.3269
	COMP+ 3	4.14937
	APOE+/CCL19+	13.3219
	APOE+/CXCL3+	17.3041
	COL11A1+/DPEP1+	27.7643
	COMP+ 1	11.9036
	WNT5A+/IL24+	3.36945
	COMP+ 3	5.14799
	CCN5+/PI16+	14.8746
	COMP+ 3	5.33919
	APOE+/C7+	18.9603
	APOE+/CCL19+	14.6038
	CCN5+/PI16+	13.2607
	APOE+/CCL19+	13.3265
	WNT5A+/IL24+	3.19042
	APOE+/CCL19+	15.8174
	COMP+ 2	6.48138
	APOE+/CCL19+	14.5933
	COMP+ 1	8.61408
	APOE+/CCL19+	10.2167
	APOE+/CCL19+	15.654
	WNT5A+/IL24+	3.55577
	APOE+/CCL19+	14.2006
	APOE+/CCL19+	14.9613
	COMP+ 3	2.7267
	COL11A1+/DPEP1+	27.7643
	ANGPTL7+	22.301
	ANGPTL7+	22.3011
	WNT5A+/IL24+	1.0103e-05
	WNT5A+/IL24+	0.17014
	ANGPTL7+	22.6814
	APOE+/CCL19+	15.9466
	COMP+ 3	3.30798
	COMP+ 2	5.29432
	WNT5A+/IL24+	3.32391
	COL11A1+/DPEP1+	27.0704
	COMP+ 1	16.0425
	COMP+ 3	5.57311
	COMP+ 2	4.66602
	COCH+/ASPN+	25.9938
	APOE+/CCL19+	14.6281
	COMP+ 2	8.71187
	WNT5A+/IL24+	1.72734
	COL11A1+/DPEP1+	27.7381
	APOE+/CCL19+	12.7959
	APOE+/C7+	19.3541
	APOE+/CXCL3+	17.3123
	WNT5A+/IL24+	4.58585
	COMP+ 3	2.22199
	COL11A1+/DPEP1+	27.7643
	WNT5A+/IL24+	3.53008
	WNT5A+/IL24+	0.00528768
	WNT5A+/IL24+	3.30972
	APOE+/CCL19+	12.7959
	COMP+ 1	14.401
	COMP+ 2	6.46956
	COMP+ 1	11.6102
	WNT5A+/IL24+	0.0143335
	APOE+/CCL19+	16.0269
	WNT5A+/IL24+	0.17014
	APOE+/CXCL3+	19.9106
	APOE+/CXCL3+	17.3041
	COL11A1+/DPEP1+	26.7171
	APOE+/CCL19+	15.9564
	WNT5A+/IL24+	3.46743
	WNT5A+/IL24+	1.72734
	WNT5A+/IL24+	3.09618
	WNT5A+/IL24+	3.46743
	COL11A1+/DPEP1+	26.9523
	COMP+ 1	6.21717
	COMP+ 3	5.30906
	WNT5A+/IL24+	4.61283
	APOE+/CCL19+	12.8433
	WNT5A+/IL24+	4.63281
	COMP+ 2	6.76736
	APOE+/CCL19+	15.6692
	APOE+/C7+	19.8162
	CCN5+/PI16+	13.5914
	WNT5A+/IL24+	3.62377
	COMP+ 2	6.68157
	APOE+/CCL19+	12.7959
	COMP+ 3	5.40753
	COMP+ 1	9.83161
	COMP+ 2	5.62053
	APOE+/C7+	21.1685
	COMP+ 2	7.20745
	APOE+/C7+	18.2446
	COMP+ 2	6.76736
	COMP+ 2	6.60831
	COMP+ 2	7.37234
	WNT5A+/IL24+	1.72734
	WNT5A+/IL24+	3.39323
	APOE+/C7+	19.6063
	COMP+ 3	5.57311
	COMP+ 2	6.47237
	COMP+ 3	5.18545
	COMP+ 2	6.58449
	APOE+/CCL19+	13.6703
	COMP+ 2	9.47034
	COMP+ 2	6.41059
	CCN5+/PI16+	10.2167
	WNT5A+/IL24+	2.60069
	APOE+/CCL19+	13.2174
	COMP+ 2	8.40004
	WNT5A+/IL24+	2.80214
	COL11A1+/DPEP1+	27.7643
	COMP+ 1	13.3503
	WNT5A+/IL24+	3.7343
	COL11A1+/DPEP1+	25.1094
	COMP+ 2	6.76736
	COMP+ 2	6.52201
	COL11A1+/DPEP1+	27.7643
	COMP+ 2	5.75664
	COMP+ 2	6.47145
	WNT5A+/IL24+	4.58586
	APOE+/CXCL3+	17.3041
	APOE+/CXCL3+	17.1212
	CCN5+/PI16+	14.1608
	APOE+/CCL19+	13.1737
	WNT5A+/IL24+	4.10515
	WNT5A+/IL24+	4.42111
	APOE+/CCL19+	16.0425
	WNT5A+/IL24+	3.40814
	APOE+/CCL19+	15.3467
	WNT5A+/IL24+	3.80601
	COL11A1+/DPEP1+	27.7643
	COMP+ 2	6.03649
	COMP+ 2	6.35126
	APOE+/CCL19+	14.963
	COMP+ 2	4.80113
	APOE+/CCL19+	12.7664
	WNT5A+/IL24+	2.874
	WNT5A+/IL24+	3.15774
	WNT5A+/IL24+	1.72734
	WNT5A+/IL24+	1.48184
	COMP+ 3	4.96318
	WNT5A+/IL24+	4.17502
	COMP+ 2	7.77606
	WNT5A+/IL24+	4.24983
	COMP+ 2	6.24972
	APOE+/CCL19+	14.961
	APOE+/CCL19+	13.6626
	COMP+ 2	6.76736
	COMP+ 2	8.76961
	COCH+/ASPN+	25.6822
	APOE+/C7+	19.0408
	COMP+ 2	6.49425
	WNT5A+/IL24+	4.2448
	APOE+/CCL19+	13.6703
	WNT5A+/IL24+	4.25117
	ANGPTL7+	22.5151
	APOE+/CCL19+	13.7336
	WNT5A+/IL24+	4.73951
	CCN5+/PI16+	12.3269
	APOE+/CXCL3+	18.2446
	APOE+/C7+	18.9603
	APOE+/CCL19+	16.0269
	COMP+ 3	3.46743
	APOE+/CCL19+	15.7849
	APOE+/CCL19+	11.2296
	ANGPTL7+	22.1166
	COCH+/ASPN+	22.745
	COL11A1+/DPEP1+	25.9419
	WNT5A+/IL24+	3.60358
	APOE+/C7+	21.3178
	WNT5A+/IL24+	4.24906
	APOE+/CCL19+	15.3467
	COMP+ 3	3.46743
	WNT5A+/IL24+	0.337218
	COMP+ 2	9.32103
	COL11A1+/DPEP1+	26.9523
	APOE+/CXCL3+	16.0425
	APOE+/CCL19+	15.8613
	COCH+/ASPN+	25.6822
	COMP+ 2	5.26556
	WNT5A+/IL24+	0.0117068
	COL11A1+/DPEP1+	27.7643
	WNT5A+/IL24+	3.46743
	COL11A1+/DPEP1+	25.498
	APOE+/CXCL3+	18.9856
	APOE+/CXCL3+	17.3123
	APOE+/C7+	17.819
	COMP+ 2	7.11873
	APOE+/CCL19+	5.5464
	COL11A1+/DPEP1+	26.2499
	APOE+/CCL19+	14.5154
	WNT5A+/IL24+	0.103146
	APOE+/CCL19+	14.3509
	COCH+/ASPN+	25.6822
	ANGPTL7+	22.43
	COMP+ 2	6.76736
	COMP+ 3	6.05682
	APOE+/CCL19+	15.9139
	WNT5A+/IL24+	3.00655
	APOE+/C7+	16.6261
	COMP+ 1	13.961
	COMP+ 2	6.76736
	COMP+ 1	11.6187
	APOE+/C7+	19.9113
	APOE+/CXCL3+	16.2952
	COMP+ 1	13.6068
	COMP+ 3	6.05682
	WNT5A+/IL24+	3.36135
	COL11A1+/DPEP1+	27.7035
	WNT5A+/IL24+	2.92615
	COMP+ 2	5.98654
	COMP+ 2	5.81069
	APOE+/CXCL3+	18.6361
	APOE+/C7+	19.1577
	COMP+ 3	6.05682
	APOE+/CXCL3+	18.2449
	WNT5A+/IL24+	0.0540669
	COMP+ 2	5.24547
	WNT5A+/IL24+	3.88997
	WNT5A+/IL24+	4.17502
	COMP+ 2	8.76961
	COCH+/ASPN+	25.6601
	WNT5A+/IL24+	3.8898
	WNT5A+/IL24+	3.3861
	COMP+ 1	12.6845
	APOE+/CXCL3+	20.3017
	WNT5A+/IL24+	1.72734
	CCN5+/PI16+	14.1608
	APOE+/CXCL3+	20.4304
	APOE+/CCL19+	13.6528
	COMP+ 3	6.05682
	APOE+/CXCL3+	18.2446
	COL11A1+/DPEP1+	25.498
	WNT5A+/IL24+	0.0431463
	COMP+ 2	7.69829
	WNT5A+/IL24+	2.37053
	APOE+/CCL19+	14.5933
	WNT5A+/IL24+	2.72949
	WNT5A+/IL24+	3.81558
	COL11A1+/DPEP1+	25.498
	COL11A1+/DPEP1+	27.7643
	WNT5A+/IL24+	4.25795
	COMP+ 2	6.76736
	COL11A1+/DPEP1+	27.7643
	COCH+/ASPN+	25.6804
	APOE+/CXCL3+	17.7263
	APOE+/CCL19+	13.6601
	WNT5A+/IL24+	3.53008
	COMP+ 2	6.47452
	APOE+/CCL19+	13.6703
	COMP+ 2	8.2325
	WNT5A+/IL24+	0.010428
	APOE+/C7+	18.463
	WNT5A+/IL24+	3.46743
	APOE+/CCL19+	15.8676
	WNT5A+/IL24+	3.35353
	WNT5A+/IL24+	3.12433
	COL11A1+/DPEP1+	27.3085
	APOE+/C7+	20.296
	COMP+ 2	7.66119
	WNT5A+/IL24+	1.44046
	COMP+ 2	5.38075
	WNT5A+/IL24+	4.87186
	APOE+/CCL19+	13.6703
	APOE+/C7+	20.2956
	COMP+ 2	6.47305
	WNT5A+/IL24+	0.00172115
	APOE+/CCL19+	15.3013
	WNT5A+/IL24+	0.0180181
	COMP+ 1	7.49948
	COMP+ 1	12.5824
	CCN5+/PI16+	13.9123
	WNT5A+/IL24+	4.35813
	APOE+/CCL19+	20.4304
	COMP+ 2	5.81069
	APOE+/CXCL3+	20.236
	COMP+ 3	6.05682
	APOE+/CXCL3+	18.0341
	APOE+/CCL19+	12.7778
	COMP+ 2	6.13927
	COL11A1+/DPEP1+	27.7643
	APOE+/CCL19+	14.2194
	COMP+ 2	6.38994
	APOE+/C7+	13.5914
	APOE+/CXCL3+	19.5383
	APOE+/CCL19+	13.6703
	COMP+ 1	14.401
	COMP+ 3	3.46743
	WNT5A+/IL24+	3.69956
	COMP+ 1	6.05682
	WNT5A+/IL24+	4.1192
	APOE+/CCL19+	13.1832
	WNT5A+/IL24+	0.652657
	COMP+ 2	6.29888
	COMP+ 3	2.72466
	APOE+/CCL19+	15.9435
	WNT5A+/IL24+	2.72466
	COMP+ 3	5.90744
	APOE+/CXCL3+	17.3041
	WNT5A+/IL24+	0.0502375
	CCN5+/PI16+	14.8792
	COMP+ 3	6.77852
	COL11A1+/DPEP1+	27.7643
	COMP+ 3	4.40093
	APOE+/C7+	18.8976
	APOE+/CXCL3+	18.7133
	COL11A1+/DPEP1+	27.7643
	APOE+/C7+	18.7884
	APOE+/CXCL3+	17.3041
	APOE+/C7+	19.3541
	CCN5+/PI16+	12.3049
	APOE+/CCL19+	13.2338
	COL11A1+/DPEP1+	27.7643
	CCN5+/PI16+	10.3071
	COMP+ 3	4.16451
	WNT5A+/IL24+	0.0553419
	COL11A1+/DPEP1+	27.7643
	COL11A1+/DPEP1+	25.498
	APOE+/CCL19+	14.8103
	APOE+/CCL19+	13.6703
	WNT5A+/IL24+	1.65007
	COL11A1+/DPEP1+	26.8832
	COL11A1+/DPEP1+	26.9523
	WNT5A+/IL24+	1.65735
	COMP+ 3	3.46743
	COMP+ 2	6.76736
	APOE+/CCL19+	14.2006
	COMP+ 3	7.37234
	APOE+/CXCL3+	16.0056
	WNT5A+/IL24+	4.13973
	APOE+/C7+	19.6343
	ANGPTL7+	21.9507
	COCH+/ASPN+	25.6822
	COMP+ 3	6.21717
	COMP+ 2	6.76736
	COMP+ 3	3.28844
	APOE+/CXCL3+	18.9889
	CCN5+/PI16+	10.423
	APOE+/CXCL3+	17.3123
	ANGPTL7+	21.7794
	COMP+ 2	3.12434
	COCH+/ASPN+	25.6822
	CCN5+/PI16+	12.3269
	APOE+/CCL19+	13.3892
	COL11A1+/DPEP1+	25.498
	WNT5A+/IL24+	5.43827
	APOE+/CCL19+	10.2167
	APOE+/C7+	18.9603
	COMP+ 2	4.29753
	COMP+ 3	4.15931
	COL11A1+/DPEP1+	26.071
	APOE+/CCL19+	13.6594
	WNT5A+/IL24+	3.31866
	WNT5A+/IL24+	0
	WNT5A+/IL24+	3.46743
	APOE+/CCL19+	14.5069
	COMP+ 1	8.61408
	APOE+/C7+	20.799
	WNT5A+/IL24+	2.72394
	COMP+ 2	5.81069
	WNT5A+/IL24+	2.38276
	CCN5+/PI16+	12.7354
	WNT5A+/IL24+	1.14808
	COCH+/ASPN+	25.6007
	COL11A1+/DPEP1+	27.7643
	COL11A1+/DPEP1+	27.7643
	COL11A1+/DPEP1+	27.5451
	APOE+/C7+	19.1085
	WNT5A+/IL24+	4.57322
	APOE+/CCL19+	13.6703
	COMP+ 3	3.28844
	APOE+/CCL19+	16.0425
	APOE+/C7+	19.704
	COMP+ 1	11.8592
	APOE+/C7+	19.3541
	COMP+ 1	8.61408
	CCN5+/PI16+	14.1146
	COMP+ 3	5.57311
	WNT5A+/IL24+	8.12628
	APOE+/CCL19+	15.6288
	APOE+/CCL19+	13.6703
	APOE+/CCL19+	16.0269
	COMP+ 2	6.75752
	COMP+ 2	8.72959
	APOE+/CCL19+	13.3892
	WNT5A+/IL24+	3.12434
	APOE+/C7+	18.5562
	COMP+ 2	6.76737
	APOE+/C7+	20.7831
	WNT5A+/IL24+	5.21997
	COMP+ 3	3.46743
	APOE+/CXCL3+	17.3041
	WNT5A+/IL24+	1.59826
	WNT5A+/IL24+	3.31866
	COL11A1+/DPEP1+	27.0129
	WNT5A+/IL24+	0.0276557
	WNT5A+/IL24+	3.70938
	COMP+ 1	9.66413
	WNT5A+/IL24+	1.95925
	APOE+/CCL19+	14.3446
	ANGPTL7+	22.058
	CCN5+/PI16+	12.2894
	COMP+ 2	8.87866
	WNT5A+/IL24+	2.68087
	APOE+/CCL19+	14.211
	WNT5A+/IL24+	0.170141
	WNT5A+/IL24+	5.43163
	WNT5A+/IL24+	3.15763
	APOE+/CCL19+	14.872
	COMP+ 3	5.24693
	COMP+ 2	7.25168
	COMP+ 2	5.81069
	APOE+/C7+	19.5486
	APOE+/C7+	20.2956
	COMP+ 2	4.71258
	COMP+ 1	13.0512
	APOE+/CCL19+	11.6102
	WNT5A+/IL24+	3.53008
	COL11A1+/DPEP1+	27.7643
	WNT5A+/IL24+	1.58848
	APOE+/CCL19+	7.74964
	WNT5A+/IL24+	4.85133
	APOE+/CCL19+	14.4816
	WNT5A+/IL24+	4.12587
	WNT5A+/IL24+	1.63947
	COMP+ 2	7.30193
	COMP+ 2	6.26872
	COMP+ 2	5.81069
	COL11A1+/DPEP1+	27.7643
	WNT5A+/IL24+	3.63519
	APOE+/CCL19+	13.3275
	APOE+/CXCL3+	17.3123
	WNT5A+/IL24+	2.69902
	APOE+/CXCL3+	17.3041
	APOE+/C7+	18.6458
	COMP+ 2	6.60831
	COL11A1+/DPEP1+	27.7643
	WNT5A+/IL24+	3.75389
	APOE+/C7+	19.5485
	WNT5A+/IL24+	3.12434
	APOE+/CXCL3+	17.3941
	APOE+/CXCL3+	17.0846
	WNT5A+/IL24+	1.06745
	COMP+ 2	6.01966
	WNT5A+/IL24+	6.38582
	WNT5A+/IL24+	2.08003
	COMP+ 2	5.25187
	WNT5A+/IL24+	3.83877
	COMP+ 3	3.46743
	APOE+/CCL19+	12.3269
	WNT5A+/IL24+	1.63832
	WNT5A+/IL24+	3.46743
	WNT5A+/IL24+	3.89131
	APOE+/C7+	15.5922
	APOE+/CCL19+	16.0269
	COMP+ 3	6.60831
	COMP+ 2	5.76186
	WNT5A+/IL24+	4.08762
	APOE+/CCL19+	14.9896
	COCH+/ASPN+	25.498
	WNT5A+/IL24+	1.94874
	COMP+ 1	9.74868
	COL11A1+/DPEP1+	25.498
	COMP+ 2	6.9499
	COL11A1+/DPEP1+	25.6713
	APOE+/CCL19+	15.8196
	COMP+ 2	8.64237
	APOE+/CXCL3+	17.3041
	COMP+ 2	6.67628
	APOE+/CXCL3+	20.1577
	APOE+/C7+	19.673
	COMP+ 2	6.50573
	WNT5A+/IL24+	3.29607
	CCN5+/PI16+	14.3136
	COMP+ 3	5.20159
	WNT5A+/IL24+	2.79458
	WNT5A+/IL24+	3.8392
	CCN5+/PI16+	14.2859
	COMP+ 1	13.7122
	CCN5+/PI16+	26.9523
	ANGPTL7+	22.301
	WNT5A+/IL24+	5.41174
	APOE+/CCL19+	4.73384
	CCN5+/PI16+	10.2395
	WNT5A+/IL24+	0.298265
	COL11A1+/DPEP1+	27.7643
	APOE+/CCL19+	12.7959
	APOE+/C7+	19.1797
	WNT5A+/IL24+	0.375948
	COMP+ 2	6.76737
	WNT5A+/IL24+	3.80298
	COMP+ 1	9.32938
	APOE+/CXCL3+	18.9889
	COL11A1+/DPEP1+	27.7643
	CCN5+/PI16+	14.2874
	COMP+ 3	7.37234
	APOE+/C7+	18.8759
	COMP+ 2	8.87866
	APOE+/C7+	19.1887
	APOE+/CXCL3+	19.4214
	WNT5A+/IL24+	4.25011
	WNT5A+/IL24+	3.12434
	COL11A1+/DPEP1+	27.7643
	APOE+/CCL19+	14.6991
	WNT5A+/IL24+	0.0185832
	WNT5A+/IL24+	2.78982
	APOE+/CCL19+	14.4802
	WNT5A+/IL24+	3.41145
	CCN5+/PI16+	10.2521
	APOE+/C7+	20.7206
	ANGPTL7+	23.6756
	COMP+ 2	8.76961
	WNT5A+/IL24+	0.0185838
	ANGPTL7+	22.5365
	APOE+/CCL19+	12.7151
	APOE+/CCL19+	12.0661
	WNT5A+/IL24+	2.71686
	CCN5+/PI16+	11.0235
	COL11A1+/DPEP1+	26.9523
	ANGPTL7+	23.7876
	WNT5A+/IL24+	4.25117
	COMP+ 2	7.27666
	WNT5A+/IL24+	3.40888
	WNT5A+/IL24+	3.41931
	WNT5A+/IL24+	3.52876
	APOE+/C7+	17.3545
	APOE+/C7+	19.3518
	WNT5A+/IL24+	3.53008
	APOE+/CCL19+	15.9435
	COMP+ 2	6.76359
	CCN5+/PI16+	12.9794
	WNT5A+/IL24+	5.53041
	CCN5+/PI16+	14.8103
	APOE+/CCL19+	12.8248
	COMP+ 2	8.34687
	APOE+/CCL19+	14.2221
	WNT5A+/IL24+	3.0441
	COMP+ 2	6.00072
	APOE+/CCL19+	15.6069
	COMP+ 1	11.6102
	APOE+/CXCL3+	18.9871
	COCH+/ASPN+	23.7675
	APOE+/CCL19+	13.3209
	WNT5A+/IL24+	3.50096
	CCN5+/PI16+	14.4307
	APOE+/CXCL3+	20.6297
	COMP+ 2	6.76675
	APOE+/CXCL3+	20.799
	APOE+/CCL19+	15.3467
	APOE+/CCL19+	8.61408
	WNT5A+/IL24+	0.170141
	COMP+ 3	5.18572
	COL11A1+/DPEP1+	27.7643
	WNT5A+/IL24+	2.70519
	COMP+ 2	7.02021
	APOE+/CCL19+	13.1832
	WNT5A+/IL24+	5.44811
	COMP+ 3	4.15931
	WNT5A+/IL24+	3.31866
	APOE+/CCL19+	11.6102
	WNT5A+/IL24+	2.78148
	WNT5A+/IL24+	3.41652
	APOE+/C7+	17.629
	WNT5A+/IL24+	2.25719
	WNT5A+/IL24+	2.69902
	APOE+/C7+	19.2555
	WNT5A+/IL24+	3.53008
	WNT5A+/IL24+	3.54994
	APOE+/C7+	18.7422
	WNT5A+/IL24+	0.00807387
	APOE+/C7+	18.9603
	APOE+/C7+	18.5169
	ANGPTL7+	22.065
	COMP+ 2	6.76737
	COCH+/ASPN+	25.6822
	WNT5A+/IL24+	3.47485
	WNT5A+/IL24+	3.55709
	WNT5A+/IL24+	4.17502
	APOE+/C7+	21.0778
	APOE+/CCL19+	15.7902
	COMP+ 2	7.6125
	APOE+/CCL19+	13.2824
	COMP+ 2	6.76737
	COMP+ 1	13.7084
	COMP+ 2	6.75548
	COMP+ 2	6.76737
	APOE+/CCL19+	12.7959
	COMP+ 2	8.73117
	COMP+ 2	6.76737
	WNT5A+/IL24+	4.83285
	WNT5A+/IL24+	3.36399
	COL11A1+/DPEP1+	26.6348
	WNT5A+/IL24+	4.58586
	COMP+ 3	5.57311
	COMP+ 2	8.76961
	WNT5A+/IL24+	3.8389
	COCH+/ASPN+	25.6822
	COMP+ 3	5.40753
	WNT5A+/IL24+	2.38561
	APOE+/CCL19+	15.8174
	APOE+/CCL19+	12.7959
	APOE+/CCL19+	9.39028
	WNT5A+/IL24+	4.72065
	ANGPTL7+	22.3358
	APOE+/CCL19+	15.9435
	APOE+/CCL19+	11.9918
	APOE+/CXCL3+	17.3123
	CCN5+/PI16+	10.2167
	APOE+/C7+	20.4854
	COMP+ 1	14.401
	CCN5+/PI16+	13.7761
	CCN5+/PI16+	14.1608
	COCH+/ASPN+	25.6822
	COMP+ 1	12.0939
	CCN5+/PI16+	10.2319
	APOE+/C7+	18.9828
	APOE+/CCL19+	11.9509
	COMP+ 2	25.1276
	WNT5A+/IL24+	2.70494
	COMP+ 2	5.81069
	APOE+/C7+	21.286
	COMP+ 2	6.08514
	WNT5A+/IL24+	4.63281
	COCH+/ASPN+	25.6822
	APOE+/C7+	19.5374
	APOE+/C7+	21.3725
	ANGPTL7+	22.0034
	APOE+/C7+	20.8453
	APOE+/CXCL3+	20.9735
	COL11A1+/DPEP1+	27.7643
	COCH+/ASPN+	25.6822
	COMP+ 2	6.47452
	APOE+/CCL19+	15.6574
	COCH+/ASPN+	25.8718
	COMP+ 3	3.29932
	COMP+ 2	6.53069
	COMP+ 1	7.49948
	CCN5+/PI16+	13.6099
	WNT5A+/IL24+	6.76737
	APOE+/C7+	18.4244
	COMP+ 2	5.59473
	COMP+ 2	9.47327
	COMP+ 1	11.2938
	APOE+/CCL19+	14.705
	WNT5A+/IL24+	3.15987
	COMP+ 2	5.81069
	CCN5+/PI16+	13.3227
	CCN5+/PI16+	14.8103
	APOE+/CCL19+	11.7091
	COCH+/ASPN+	23.7675
	APOE+/CCL19+	14.9634
	COCH+/ASPN+	25.6822
	APOE+/CXCL3+	15.8671
	APOE+/CXCL3+	17.3041
	WNT5A+/IL24+	4.58586
	WNT5A+/IL24+	9.47157e-06
	APOE+/CCL19+	13.6703
	COMP+ 2	5.97828
	APOE+/C7+	19.1657
	WNT5A+/IL24+	2.46467
	WNT5A+/IL24+	3.35353
	WNT5A+/IL24+	4.15931
	APOE+/CCL19+	15.3467
	COMP+ 2	6.76737
	WNT5A+/IL24+	4.76526
	APOE+/CCL19+	15.9367
	WNT5A+/IL24+	0.529137
	WNT5A+/IL24+	4.70691
	WNT5A+/IL24+	1.48184
	APOE+/CXCL3+	16.0425
	COMP+ 2	9.41903
	COCH+/ASPN+	23.7675
	WNT5A+/IL24+	1.72297
	APOE+/C7+	18.4996
	COMP+ 1	12.5824
	COMP+ 2	5.8107
	APOE+/C7+	17.5383
	APOE+/CCL19+	15.9399
	COMP+ 2	6.48675
	WNT5A+/IL24+	0.00456691
	APOE+/C7+	20.3224
	APOE+/CCL19+	13.6703
	APOE+/C7+	22.6073
	APOE+/C7+	20.1454
	APOE+/CXCL3+	17.3041
	COMP+ 1	13.6068
	COMP+ 2	5.41499
	COMP+ 2	6.33459
	APOE+/CCL19+	13.7738
	APOE+/CCL19+	14.9697
	WNT5A+/IL24+	2.72639
	COCH+/ASPN+	25.6822
	WNT5A+/IL24+	0.159292
	COMP+ 2	6.51775
	APOE+/CCL19+	12.9464
	APOE+/CCL19+	15.3467
	CCN5+/PI16+	14.412
	WNT5A+/IL24+	3.3945
	APOE+/CCL19+	12.7664
	APOE+/C7+	20.0572
	CCN5+/PI16+	12.5699
	CCN5+/PI16+	10.2167
	APOE+/C7+	18.9603
	CCN5+/PI16+	13.6145
	COMP+ 1	12.5824
	COMP+ 3	3.46743
	WNT5A+/IL24+	0.0159816
	APOE+/CCL19+	13.6703
	COMP+ 1	12.5824
	APOE+/CXCL3+	16.0425
	COMP+ 3	5.19038
	APOE+/CCL19+	10.3141
	WNT5A+/IL24+	2.27864
	COMP+ 1	9.3878
	COMP+ 1	7.49948
	APOE+/CCL19+	13.1589
	COMP+ 1	14.401
	COCH+/ASPN+	25.6822
	WNT5A+/IL24+	3.21058
	APOE+/C7+	20.9653
	WNT5A+/IL24+	5.47224
	APOE+/C7+	18.864
	COMP+ 3	5.39526
	APOE+/CCL19+	13.4919
	COMP+ 1	16.0425
	CCN5+/PI16+	22.301
	APOE+/CCL19+	14.4805
	APOE+/CCL19+	10.2167
	APOE+/CCL19+	15.1617
	COMP+ 3	6.05682
	COMP+ 2	6.0872
	COCH+/ASPN+	25.6822
	APOE+/CCL19+	13.3141
	COCH+/ASPN+	25.6822
	WNT5A+/IL24+	1.5933
	WNT5A+/IL24+	3.53008
	CCN5+/PI16+	12.3269
	WNT5A+/IL24+	0.300356
	COMP+ 1	14.401
	APOE+/C7+	20.9446
	COMP+ 2	6.38582
	APOE+/CCL19+	14.4854
	ANGPTL7+	22.301
	APOE+/CCL19+	15.0835
	COMP+ 2	6.7589
	COMP+ 3	3.46743
	APOE+/C7+	20.972
	WNT5A+/IL24+	3.24408
	COMP+ 2	6.02649
	APOE+/CCL19+	6.76587
	CCN5+/PI16+	14.8332
	APOE+/C7+	21.4295
	WNT5A+/IL24+	2.79823
	APOE+/CXCL3+	17.3041
	COMP+ 1	11.8164
	COMP+ 1	13.3461
	APOE+/C7+	19.7771
	CCN5+/PI16+	14.2836
	WNT5A+/IL24+	0.159293
	APOE+/C7+	20.799
	WNT5A+/IL24+	2.84852
	WNT5A+/IL24+	3.12434
	APOE+/C7+	20.5497
	COMP+ 2	6.89402
	APOE+/CCL19+	13.7355
	COMP+ 1	13.2794
	WNT5A+/IL24+	2.08003
	WNT5A+/IL24+	1.07421
	WNT5A+/IL24+	8.84014e-06
	APOE+/C7+	18.9721
	CCN5+/PI16+	14.1608
	APOE+/C7+	18.5908
	APOE+/C7+	20.9305
	APOE+/CCL19+	13.2037
	COCH+/ASPN+	21.3863
	WNT5A+/IL24+	3.80601
	COMP+ 1	9.69912
	WNT5A+/IL24+	4.66732
	APOE+/C7+	19.3541
	APOE+/CXCL3+	17.3041
	COL11A1+/DPEP1+	26.7081
	APOE+/CXCL3+	15.9338
	APOE+/C7+	20.8801
	CCN5+/PI16+	10.2167
	CCN5+/PI16+	10.2167
	APOE+/CXCL3+	17.3041
	COMP+ 2	6.76737
	COMP+ 2	6.68157
	APOE+/CCL19+	13.2302
	APOE+/C7+	19.3541
	COL11A1+/DPEP1+	27.7643
	COMP+ 2	6.14404
	WNT5A+/IL24+	1.72734
	APOE+/CXCL3+	16.0269
	COMP+ 2	6.75777
	WNT5A+/IL24+	3.89051
	CCN5+/PI16+	14.4307
	COMP+ 2	6.60831
	WNT5A+/IL24+	0.000621011
	APOE+/C7+	21.0243
	WNT5A+/IL24+	2.08003
	WNT5A+/IL24+	2.81351
	COMP+ 2	6.75715
	WNT5A+/IL24+	0.00920708
	COMP+ 2	6.52476
	COMP+ 3	3.46743
	APOE+/CXCL3+	16.5289
	APOE+/CCL19+	14.5933
	APOE+/CCL19+	16.0269
	APOE+/C7+	17.4981
	CCN5+/PI16+	10.2167
	WNT5A+/IL24+	1.72735
	WNT5A+/IL24+	0.170142
	WNT5A+/IL24+	0.170143
	APOE+/C7+	19.1173
	APOE+/CCL19+	20.6297
	COMP+ 1	12.7959
	COCH+/ASPN+	20.9941
	APOE+/CXCL3+	18.3059
	COMP+ 2	6.96996
	COMP+ 3	6.05682
	APOE+/C7+	20.5434
	WNT5A+/IL24+	1.06745
	COMP+ 3	5.57311
	COMP+ 2	9.48366
	COMP+ 2	5.81357
	COCH+/ASPN+	25.6822
	WNT5A+/IL24+	3.01993
	APOE+/CXCL3+	17.3041
	APOE+/C7+	20.6241
	WNT5A+/IL24+	3.83868
	COMP+ 1	13.0512
	WNT5A+/IL24+	3.46744
	APOE+/CCL19+	13.6703
	COMP+ 1	11.9588
	WNT5A+/IL24+	3.17815
	APOE+/C7+	21.2344
	COCH+/ASPN+	25.6822
	COMP+ 2	8.87866
	APOE+/CXCL3+	17.3041
	WNT5A+/IL24+	0.928742
	CCN5+/PI16+	14.4307
	COL11A1+/DPEP1+	26.1938
	APOE+/C7+	19.6054
	CCN5+/PI16+	14.1608
	APOE+/C7+	19.5486
	APOE+/CCL19+	13.6703
	COCH+/ASPN+	21.4164
	WNT5A+/IL24+	5.46302
	WNT5A+/IL24+	3.37418
	COMP+ 3	5.40076
	COMP+ 1	13.0512
	WNT5A+/IL24+	3.12434
	COMP+ 2	9.47778
	APOE+/C7+	19.3541
	WNT5A+/IL24+	0.00528831
	CCN5+/PI16+	14.3014
	APOE+/C7+	19.3518
	COMP+ 2	8.87866
	COMP+ 2	9.35287
	COL11A1+/DPEP1+	25.3698
	COCH+/ASPN+	25.6822
	APOE+/CCL19+	12.7959
	WNT5A+/IL24+	2.48983
	COMP+ 3	14.401
	COMP+ 1	13.0512
	APOE+/CCL19+	13.7061
	COMP+ 2	8.87866
	APOE+/C7+	18.9905
	COMP+ 2	7.04036
	CCN5+/PI16+	14.8103
	APOE+/CXCL3+	17.3041
	APOE+/C7+	20.6225
	APOE+/C7+	21.401
	APOE+/C7+	20.4218
	APOE+/CCL19+	14.204
	APOE+/CCL19+	13.6703
	APOE+/CXCL3+	16.0425
	COL11A1+/DPEP1+	27.7643
	APOE+/C7+	18.4749
	COMP+ 3	5.23456
	APOE+/CXCL3+	17.3041
	COMP+ 2	6.75649
	COMP+ 2	6.47452
	COMP+ 2	6.53104
	APOE+/C7+	20.4854
	WNT5A+/IL24+	2.72466
	APOE+/C7+	20.9104
	APOE+/CCL19+	13.1806
	COL11A1+/DPEP1+	25.4096
	CCN5+/PI16+	14.1608
	COMP+ 2	6.76737
	COCH+/ASPN+	25.6822
	APOE+/C7+	19.5374
	APOE+/C7+	17.6139
	COMP+ 2	8.87866
	COCH+/ASPN+	25.6822
	APOE+/C7+	21.197
	COCH+/ASPN+	25.6822
	WNT5A+/IL24+	3.69075
	WNT5A+/IL24+	3.74106
	APOE+/CCL19+	13.6703
	WNT5A+/IL24+	4.25795
	APOE+/CCL19+	12.7959
	APOE+/C7+	17.6139
	APOE+/C7+	21.0431
	COMP+ 2	4.80113
	APOE+/CXCL3+	17.3041
	APOE+/C7+	21.4902
	WNT5A+/IL24+	3.37512
	WNT5A+/IL24+	3.16644
	CCN5+/PI16+	12.3269
	COMP+ 2	6.76737
	COMP+ 3	4.96607
	APOE+/C7+	17.6139
	APOE+/CCL19+	12.8777
	COL11A1+/DPEP1+	25.4329
	APOE+/C7+	18.7815
	CCN5+/PI16+	14.8103
	APOE+/CCL19+	13.6703
	APOE+/C7+	20.9126
	WNT5A+/IL24+	3.4509
	COMP+ 3	5.63381
	APOE+/CCL19+	13.6703
	WNT5A+/IL24+	0.176416
	COMP+ 2	6.62367
	APOE+/CXCL3+	16.0073
	WNT5A+/IL24+	2.38943
	APOE+/C7+	21.5113
	CCN5+/PI16+	10.2691
	APOE+/CCL19+	14.9872
	CCN5+/PI16+	12.2142
	APOE+/CCL19+	12.7664
	COMP+ 2	6.58538
	COL11A1+/DPEP1+	27.7643
	CCN5+/PI16+	11.2309
	COMP+ 1	16.0425
	APOE+/CCL19+	13.1832
	WNT5A+/IL24+	0.00528894
	COMP+ 2	6.76737
	APOE+/C7+	19.3541
	ANGPTL7+	24.3304
	WNT5A+/IL24+	5.25169
	COMP+ 2	6.48176
	COMP+ 3	14.401
	WNT5A+/IL24+	2.2016
	COMP+ 1	13.35
	APOE+/CXCL3+	19.1314
	COMP+ 1	13.7799
	APOE+/CCL19+	15.9323
	APOE+/CXCL3+	16.0425
	COMP+ 1	11.9217
	COMP+ 2	5.28362
	APOE+/CXCL3+	19.936
	APOE+/CCL19+	13.6703
	COL11A1+/DPEP1+	27.7643
	COCH+/ASPN+	22.8271
	WNT5A+/IL24+	0.0160038
	COMP+ 1	13.6218
	COL11A1+/DPEP1+	27.7643
	COMP+ 3	3.46744
	CCN5+/PI16+	9.66413
	COCH+/ASPN+	25.6822
	COL11A1+/DPEP1+	27.7643
	WNT5A+/IL24+	3.12434
	COCH+/ASPN+	25.599
	COMP+ 3	6.05682
	APOE+/CCL19+	11.9551
	COL11A1+/DPEP1+	27.7643
	APOE+/C7+	19.6397
	APOE+/C7+	18.7826
	WNT5A+/IL24+	2.72466
	APOE+/CCL19+	13.6703
	APOE+/CXCL3+	15.9337
	WNT5A+/IL24+	0.0422286
	APOE+/CCL19+	13.6703
	COMP+ 3	3.46744
	COCH+/ASPN+	23.7675
	COMP+ 3	6.05682
	APOE+/CCL19+	16.0269
	WNT5A+/IL24+	0.00114629
	COMP+ 2	10.2167
	APOE+/CCL19+	14.5061
	WNT5A+/IL24+	4.10837
	APOE+/C7+	18.9603
	COMP+ 2	8.40175
	COMP+ 2	6.76737
	COMP+ 2	8.39139
	CCN5+/PI16+	14.2687
	APOE+/CCL19+	13.6703
	COMP+ 2	5.55166
	WNT5A+/IL24+	4.37256
	COMP+ 1	6.05682
	COMP+ 1	14.401
	APOE+/C7+	15.9946
	COMP+ 1	12.6991
	ANGPTL7+	20.9011
	WNT5A+/IL24+	0.668514
	APOE+/C7+	21.3725
	APOE+/CCL19+	14.4936
	COMP+ 2	6.76737
	WNT5A+/IL24+	4.69391
	APOE+/CCL19+	15.609
	ANGPTL7+	21.9053
	COMP+ 1	13.0512
	WNT5A+/IL24+	3.53008
	APOE+/CCL19+	13.1997
	COMP+ 2	6.76737
	APOE+/C7+	19.6128
	COMP+ 2	6.76448
	COL11A1+/DPEP1+	26.1144
	COMP+ 1	14.2752
	APOE+/CCL19+	11.978
	APOE+/CCL19+	12.0326
	WNT5A+/IL24+	2.80926
	COMP+ 2	8.87866
	COCH+/ASPN+	25.6822
	WNT5A+/IL24+	8.2087e-06
	ANGPTL7+	22.301
	APOE+/CCL19+	15.9958
	APOE+/CCL19+	14.2119
	COMP+ 1	8.71125
	COCH+/ASPN+	25.6822
	COMP+ 2	6.76737
	APOE+/C7+	22.301
	COMP+ 3	5.61096
	WNT5A+/IL24+	4.63281
	APOE+/CCL19+	13.6605
	CCN5+/PI16+	14.3061
	APOE+/C7+	20.8223
	COMP+ 2	5.35065
	WNT5A+/IL24+	5.46277
	COMP+ 1	8.70412
	COMP+ 2	5.37796
	COMP+ 1	13.7872
	APOE+/CCL19+	16.7022
	APOE+/CCL19+	13.2064
	WNT5A+/IL24+	2.72865
	WNT5A+/IL24+	3.18578
	APOE+/CCL19+	12.2534
	WNT5A+/IL24+	4.37209
	ANGPTL7+	22.8414
	COMP+ 1	13.6526
	COMP+ 1	14.401
	APOE+/C7+	16.9734
	WNT5A+/IL24+	3.43106
	WNT5A+/IL24+	4.17914
	WNT5A+/IL24+	4.75931
	COMP+ 2	6.76738
	COL11A1+/DPEP1+	25.498
	COMP+ 2	24.7246
	APOE+/CCL19+	13.6618
	WNT5A+/IL24+	4.63281
	APOE+/C7+	20.5434
	COMP+ 2	6.5447
	WNT5A+/IL24+	0.013928
	APOE+/C7+	20.1944
	WNT5A+/IL24+	0.06134
	COMP+ 1	8.61408
	COMP+ 1	13.4504
	COMP+ 2	7.28345
	COMP+ 2	5.82024
	APOE+/CCL19+	14.3374
	WNT5A+/IL24+	0.183236
	APOE+/CCL19+	13.6703
	CCN5+/PI16+	12.3269
	COL11A1+/DPEP1+	27.7643
	APOE+/CCL19+	15.6641
	WNT5A+/IL24+	4.374
	COCH+/ASPN+	25.6822
	APOE+/CCL19+	13.2141
	APOE+/CXCL3+	16.0425
	APOE+/CCL19+	14.9638
	APOE+/C7+	22.301
	COCH+/ASPN+	25.6822
	COMP+ 3	14.0031
	ANGPTL7+	22.6806
	COMP+ 2	6.76738
	COMP+ 3	5.40753
	COCH+/ASPN+	25.6822
	COMP+ 2	6.76738
	ANGPTL7+	22.803
	WNT5A+/IL24+	0.509286
	COCH+/ASPN+	24.7429
	APOE+/CCL19+	14.8553
	WNT5A+/IL24+	0.00827577
	APOE+/CCL19+	9.84207
	COL11A1+/DPEP1+	27.7643
	COMP+ 2	5.8107
	CCN5+/PI16+	13.5914
	APOE+/C7+	20.2763
	APOE+/CXCL3+	17.3123
	APOE+/C7+	20.9287
	APOE+/CXCL3+	16.4001
	APOE+/CCL19+	12.1134
	APOE+/CCL19+	13.6703
	WNT5A+/IL24+	2.26264
	WNT5A+/IL24+	1.55302
	COMP+ 2	5.8107
	COMP+ 2	6.51166
	COMP+ 3	3.46744
	APOE+/C7+	20.8801
	APOE+/C7+	19.3541
	COMP+ 2	9.48208
	COL11A1+/DPEP1+	27.7643
	CCN5+/PI16+	10.451
	APOE+/CXCL3+	17.3041
	COMP+ 3	6.05682
	COMP+ 1	14.401
	COMP+ 2	6.76232
	COL11A1+/DPEP1+	26.8431
	CCN5+/PI16+	14.2836
	APOE+/C7+	20.1666
	APOE+/C7+	19.7732
	CCN5+/PI16+	9.36281
	COMP+ 3	3.46744
	COMP+ 1	14.401
	WNT5A+/IL24+	2.08174
	COMP+ 3	16.0425
	APOE+/CCL19+	15.6186
	CCN5+/PI16+	13.3465
	WNT5A+/IL24+	3.99221
	APOE+/CCL19+	15.2997
	APOE+/CCL19+	15.6728
	APOE+/C7+	19.3541
	APOE+/C7+	20.4854
	APOE+/CCL19+	11.6464
	COMP+ 1	13.3394
	APOE+/CXCL3+	20.4304
	COCH+/ASPN+	25.6822
	COMP+ 2	5.56301
	APOE+/CCL19+	14.4883
	WNT5A+/IL24+	2.73662
	WNT5A+/IL24+	0.298266
	APOE+/CXCL3+	18.6564
	APOE+/C7+	19.1085
	COMP+ 1	6.05682
	COMP+ 2	8.76961
	COMP+ 1	14.401
	COMP+ 2	6.76738
	COMP+ 2	8.19384
	WNT5A+/IL24+	4.28958
	APOE+/CCL19+	13.6703
	APOE+/C7+	17.6237
	APOE+/CCL19+	11.9927
	CCN5+/PI16+	10.2167
	COMP+ 2	6.76738
	APOE+/CCL19+	12.8727
	WNT5A+/IL24+	2.83274
	APOE+/CCL19+	12.7194
	WNT5A+/IL24+	1.33191
	WNT5A+/IL24+	2.64182
	APOE+/CCL19+	14.26
	APOE+/CXCL3+	17.3041
	COL11A1+/DPEP1+	14.8103
	APOE+/CCL19+	12.7146
	COMP+ 3	5.57311
	WNT5A+/IL24+	3.519
	COMP+ 2	5.98801
	CCN5+/PI16+	11.0352
	WNT5A+/IL24+	4.17502
	CCN5+/PI16+	12.3269
	COMP+ 1	13.2794
	APOE+/CCL19+	15.9053
	COMP+ 2	6.25201
	APOE+/CCL19+	12.7664
	APOE+/CCL19+	16.0425
	APOE+/CCL19+	14.0059
	WNT5A+/IL24+	4.58282
	WNT5A+/IL24+	0.170143
	APOE+/C7+	18.4465
	APOE+/C7+	19.3518
	APOE+/CCL19+	12.002
	COMP+ 1	14.3429
	APOE+/C7+	18.4821
	APOE+/C7+	19.3365
	WNT5A+/IL24+	2.37053
	APOE+/CCL19+	16.0425
	WNT5A+/IL24+	4.70016
	APOE+/CCL19+	13.6624
	APOE+/CCL19+	13.278
	CCN5+/PI16+	10.2167
	WNT5A+/IL24+	2.77741
	COL11A1+/DPEP1+	24.836
	COMP+ 3	3.46744
	APOE+/CXCL3+	16.8841
	WNT5A+/IL24+	3.53785
	COMP+ 1	12.1559
	APOE+/CCL19+	14.6808
	COMP+ 1	13.0512
	APOE+/CXCL3+	16.0425
	APOE+/CCL19+	10.2167
	WNT5A+/IL24+	1.67963
	WNT5A+/IL24+	3.63948
	APOE+/CCL19+	13.2185
	APOE+/CCL19+	13.2963
	WNT5A+/IL24+	3.48865
	APOE+/CXCL3+	16.0425
	APOE+/C7+	20.9863
	COCH+/ASPN+	25.6822
	WNT5A+/IL24+	3.83841
	ANGPTL7+	22.301
	APOE+/CCL19+	13.4783
	COMP+ 2	7.74964
	COMP+ 3	5.40753
	WNT5A+/IL24+	2.6624
	APOE+/C7+	19.5473
	COMP+ 2	6.76738
	APOE+/C7+	18.7769
	APOE+/CCL19+	13.4353
	ANGPTL7+	22.3051
	APOE+/C7+	19.5486
	COMP+ 2	6.76738
	APOE+/CXCL3+	19.3866
	CCN5+/PI16+	14.1432
	CCN5+/PI16+	14.8103
	COMP+ 2	6.76738
	WNT5A+/IL24+	3.46744
	WNT5A+/IL24+	2.27864
	COCH+/ASPN+	25.1118
	CCN5+/PI16+	14.1608
	CCN5+/PI16+	14.1608
	CCN5+/PI16+	10.5713
	APOE+/C7+	18.613
	COMP+ 2	6.41149
	ANGPTL7+	22.7907
	COMP+ 2	6.05158
	WNT5A+/IL24+	2.27864
	COMP+ 3	5.60057
	WNT5A+/IL24+	0.138063
	CCN5+/PI16+	12.5883
	ANGPTL7+	21.4336
	APOE+/CCL19+	15.5958
	WNT5A+/IL24+	1.06745
	APOE+/CXCL3+	18.4163
	APOE+/CXCL3+	16.8639
	APOE+/CCL19+	13.6703
	APOE+/C7+	19.3541
	WNT5A+/IL24+	3.89105
	COL11A1+/DPEP1+	27.025
	APOE+/CXCL3+	19.3952
	APOE+/C7+	19.2391
	CCN5+/PI16+	14.2836
	COCH+/ASPN+	25.6822
	APOE+/C7+	20.4854
	APOE+/CCL19+	12.0137
	ANGPTL7+	22.301
	WNT5A+/IL24+	4.72739
	COCH+/ASPN+	25.6822
	WNT5A+/IL24+	1.34942
	COMP+ 3	3.68727
	COMP+ 1	13.4547
	COMP+ 2	9.44359
	APOE+/C7+	21.3725
	APOE+/C7+	18.583
	WNT5A+/IL24+	0.298266
	APOE+/C7+	19.3314
	COMP+ 2	6.76738
	COMP+ 1	15.8505
	COMP+ 1	13.6068
	CCN5+/PI16+	13.5914
	APOE+/CXCL3+	17.3041
	WNT5A+/IL24+	4.60365
	WNT5A+/IL24+	0.170144
	COCH+/ASPN+	25.6615
	APOE+/C7+	18.9721
	COCH+/ASPN+	25.6822
	WNT5A+/IL24+	5.30712
	WNT5A+/IL24+	1.72735
	APOE+/C7+	20.6715
	COMP+ 1	14.401
	APOE+/CXCL3+	17.3041
	COCH+/ASPN+	25.6822
	COMP+ 2	6.76738
	APOE+/CCL19+	12.9208
	APOE+/CCL19+	12.8136
	ANGPTL7+	22.8539
	COMP+ 2	5.57454
	COMP+ 1	13.6068
	CCN5+/PI16+	14.2836
	ANGPTL7+	23.0468
	COMP+ 2	8.76962
	WNT5A+/IL24+	3.74107
	COMP+ 3	7.37235
	APOE+/C7+	21.2503
	ANGPTL7+	22.4618
	WNT5A+/IL24+	4.63281
	COCH+/ASPN+	25.6822
	CCN5+/PI16+	13.7951
	APOE+/CCL19+	15.3467
	WNT5A+/IL24+	3.17947
	CCN5+/PI16+	14.8103
	APOE+/C7+	20.891
	COMP+ 3	3.45553
	APOE+/CCL19+	12.7295
	APOE+/C7+	21.4238
	APOE+/C7+	20.6297
	APOE+/CCL19+	16.0425
	WNT5A+/IL24+	4.25795
	APOE+/CCL19+	10.305
	WNT5A+/IL24+	4.25795
	APOE+/C7+	18.8545
	COMP+ 1	12.7373
	WNT5A+/IL24+	3.35354
	APOE+/C7+	19.5383
	COCH+/ASPN+	25.6822
	APOE+/CCL19+	14.2399
	COMP+ 2	8.87866
	COMP+ 2	5.99349
	COMP+ 3	6.05683
	WNT5A+/IL24+	1.5234
	WNT5A+/IL24+	3.46744
	WNT5A+/IL24+	0.0185845
	COL11A1+/DPEP1+	26.9523
	COMP+ 1	14.2254
	WNT5A+/IL24+	3.31867
	COMP+ 3	5.40753
	COMP+ 1	12.0834
	APOE+/C7+	13.7823
	APOE+/C7+	20.6558
	COMP+ 2	6.76526
	WNT5A+/IL24+	2.3574
	APOE+/CCL19+	16.1405
	APOE+/CCL19+	14.3504
	COMP+ 1	13.3735
	APOE+/CCL19+	10.2167
	APOE+/CCL19+	14.0266
	APOE+/C7+	20.8486
	WNT5A+/IL24+	2.08003
	WNT5A+/IL24+	3.12434
	CCN5+/PI16+	10.2167
	WNT5A+/IL24+	0.562207
	COCH+/ASPN+	25.6822
	APOE+/C7+	20.2956
	APOE+/CCL19+	13.4743
	WNT5A+/IL24+	1.69948
	COMP+ 1	8.72062
	COMP+ 2	5.8107
	COMP+ 2	6.47452
	APOE+/CCL19+	13.5677
	APOE+/CCL19+	13.6528
	WNT5A+/IL24+	0.00942845
	COMP+ 2	9.42542
	COMP+ 1	15.2206
	COMP+ 2	4.78645
	WNT5A+/IL24+	3.4224
	CCN5+/PI16+	10.2167
	APOE+/CCL19+	13.6703
	COCH+/ASPN+	25.6822
	COMP+ 2	6.1198
	COMP+ 1	14.401
	COMP+ 1	12.913
	COMP+ 3	3.46744
	APOE+/CCL19+	13.6591
	WNT5A+/IL24+	4.37188
	APOE+/CXCL3+	20.6903
	CCN5+/PI16+	14.8576
	APOE+/CXCL3+	16.0425
	WNT5A+/IL24+	0.0153238
	COMP+ 2	6.47314
	APOE+/C7+	18.7285
	COMP+ 1	11.24
	APOE+/CXCL3+	16.0425
	COMP+ 2	6.75786
	APOE+/CXCL3+	19.1332
	COMP+ 2	6.76738
	APOE+/CCL19+	13.6703
	WNT5A+/IL24+	0.530466
	COMP+ 2	5.8107
	COMP+ 2	5.8107
	COMP+ 2	5.63389
	COMP+ 3	7.02713
	COMP+ 1	9.43517
	APOE+/CCL19+	13.8611
	CCN5+/PI16+	10.2167
	COMP+ 2	6.68157
	APOE+/CCL19+	12.7156
	APOE+/C7+	20.0542
	COMP+ 2	6.76738
	COMP+ 1	13.9695
	COMP+ 1	9.74804
	WNT5A+/IL24+	4.25117
	APOE+/C7+	19.3541
	COMP+ 3	6.60831
	APOE+/C7+	21.4292
	WNT5A+/IL24+	2.72466
	APOE+/C7+	17.4288
	APOE+/CCL19+	15.3763
	WNT5A+/IL24+	2.67036
	WNT5A+/IL24+	0.0185851
	COMP+ 1	16.0426
	COMP+ 3	3.46744
	APOE+/CXCL3+	17.3041
	COMP+ 3	5.57311
	COMP+ 2	7.66666
	COMP+ 2	5.51121
	COL11A1+/DPEP1+	27.1924
	COCH+/ASPN+	26.8832
	COMP+ 2	5.5255
	WNT5A+/IL24+	2.74622
	WNT5A+/IL24+	5.45386
	WNT5A+/IL24+	4.25559
	COMP+ 2	6.76738
	COCH+/ASPN+	25.6822
	COMP+ 3	6.05683
	APOE+/C7+	19.8154
	APOE+/CXCL3+	20.6713
	COMP+ 1	12.1215
	COMP+ 2	6.48735
	APOE+/CCL19+	12.8707
	APOE+/CCL19+	14.2821
	WNT5A+/IL24+	4.12651
	APOE+/C7+	18.7285
	COMP+ 2	12.4582
	ANGPTL7+	22.638
	APOE+/C7+	21.2269
	APOE+/CXCL3+	17.3041
	WNT5A+/IL24+	3.18377
	APOE+/C7+	17.6139
	APOE+/CXCL3+	17.3041
	WNT5A+/IL24+	0
	COMP+ 2	5.97971
	WNT5A+/IL24+	0.1491
	WNT5A+/IL24+	1.00275
	APOE+/CCL19+	13.8489
	WNT5A+/IL24+	3.53008
	COMP+ 1	14.401
	WNT5A+/IL24+	4.25117
	COMP+ 2	6.76738
	WNT5A+/IL24+	3.34243
	WNT5A+/IL24+	2.23106
	COMP+ 2	6.04374
	APOE+/C7+	20.799
	APOE+/CCL19+	13.6703
	COMP+ 3	3.12434
	APOE+/CCL19+	13.6703
	APOE+/C7+	21.4165
	APOE+/CCL19+	12.9926
	APOE+/CXCL3+	20.1928
	COMP+ 2	6.47726
	APOE+/C7+	19.1112
	COMP+ 2	6.47453
	APOE+/CCL19+	15.8389
	COMP+ 2	6.62608
	APOE+/C7+	19.252
	COMP+ 2	4.80113
	COMP+ 2	5.54521
	COMP+ 2	5.8107
	WNT5A+/IL24+	1.69945
	APOE+/CCL19+	14.2006
	COL11A1+/DPEP1+	26.6348
	COMP+ 2	6.20325
	COMP+ 3	6.05683
	WNT5A+/IL24+	0
	COMP+ 3	5.31964
	APOE+/C7+	20.6198
	WNT5A+/IL24+	5.22036
	APOE+/C7+	20.4854
	APOE+/CCL19+	13.4112
	APOE+/C7+	20.3829
	COCH+/ASPN+	25.6822
	WNT5A+/IL24+	2.80349
	COMP+ 2	7.37235
	APOE+/CCL19+	15.0926
	COMP+ 1	14.1332
	COMP+ 2	9.49187
	COMP+ 1	7.77606
	COMP+ 1	16.0426
	APOE+/CCL19+	13.6703
	WNT5A+/IL24+	0.298267
	CCN5+/PI16+	11.5192
	WNT5A+/IL24+	2.37053
	COMP+ 2	8.76962
	ANGPTL7+	22.301
	APOE+/CCL19+	11.7159
	APOE+/CCL19+	18.2446
	APOE+/CCL19+	13.6703
	COMP+ 1	9.37568
	COMP+ 2	6.76738
	APOE+/CCL19+	14.2006
	COMP+ 2	6.06124
	APOE+/C7+	18.9673
	COMP+ 2	6.22605
	COMP+ 2	6.48292
	APOE+/CCL19+	15.7397
	COMP+ 2	8.87866
	APOE+/C7+	21.2821
	ANGPTL7+	22.301
	APOE+/C7+	20.8801
	APOE+/C7+	20.8801
	COMP+ 2	5.51497
	COMP+ 1	13.2794
	APOE+/CCL19+	15.9071
	CCN5+/PI16+	13.6775
	COMP+ 1	11.6102
	WNT5A+/IL24+	3.26941
	COCH+/ASPN+	25.6692
	WNT5A+/IL24+	0.00979377
	APOE+/C7+	19.1343
	CCN5+/PI16+	10.3713
	APOE+/CXCL3+	20.8146
	APOE+/CCL19+	13.6703
	WNT5A+/IL24+	3.84451
	WNT5A+/IL24+	0.0502646
	APOE+/CCL19+	12.7959
	APOE+/CXCL3+	16.0426
	APOE+/CCL19+	13.1652
	COMP+ 1	12.4582
	COMP+ 1	12.6929
	COMP+ 2	5.26877
	APOE+/CCL19+	13.5281
	COMP+ 3	5.33919
	COMP+ 2	6.76738
	APOE+/C7+	19.2807
	APOE+/C7+	19.3541
	APOE+/C7+	19.5486
	APOE+/CCL19+	13.8411
	ANGPTL7+	22.8804
	APOE+/C7+	20.8801
	APOE+/CCL19+	16.0269
	APOE+/C7+	19.5383
	COL11A1+/DPEP1+	27.1914
	COMP+ 1	14.401
	APOE+/CCL19+	12.3269
	COL11A1+/DPEP1+	27.1975
	COL11A1+/DPEP1+	27.7643
	COMP+ 1	11.6858
	APOE+/CXCL3+	17.3041
	ANGPTL7+	23.0249
	APOE+/C7+	18.2726
	COMP+ 1	14.401
	WNT5A+/IL24+	4.15931
	WNT5A+/IL24+	1.48184
	COMP+ 2	6.76739
	COMP+ 2	6.80266
	WNT5A+/IL24+	0.0185857
	APOE+/CXCL3+	17.3041
	APOE+/C7+	20.4854
	APOE+/C7+	19.5486
	COMP+ 3	5.57311
	APOE+/CCL19+	16.0269
	ANGPTL7+	22.4645
	APOE+/CCL19+	13.6703
	COMP+ 3	5.3602
	WNT5A+/IL24+	3.46744
	ANGPTL7+	22.3011
	COMP+ 2	5.97954
	WNT5A+/IL24+	3.8898
	COMP+ 1	14.401
	WNT5A+/IL24+	3.30806
	APOE+/CXCL3+	16.0426
	APOE+/C7+	18.9721
	CCN5+/PI16+	12.3269
	COMP+ 1	13.0512
	APOE+/C7+	20.8079
	COCH+/ASPN+	25.6822
	COMP+ 2	6.76739
	COMP+ 2	6.58364
	APOE+/CCL19+	12.8604
	WNT5A+/IL24+	4.04538
	COMP+ 2	6.62206
	APOE+/C7+	19.5486
	ANGPTL7+	22.9734
	COMP+ 1	12.9431
	APOE+/CXCL3+	18.3208
	APOE+/CCL19+	13.0512
	WNT5A+/IL24+	4.10886
	APOE+/CCL19+	13.3277
	WNT5A+/IL24+	4.67465
	WNT5A+/IL24+	4.73205
	CCN5+/PI16+	10.283
	COL11A1+/DPEP1+	26.6415
	COMP+ 2	8.76962
	APOE+/CCL19+	16.0269
	ANGPTL7+	22.5897
	ANGPTL7+	22.1166
	COMP+ 3	5.18545
	COCH+/ASPN+	25.6822
	APOE+/CCL19+	16.1895
	WNT5A+/IL24+	4.25117
	APOE+/CXCL3+	17.3417
	WNT5A+/IL24+	3.6827
	COMP+ 2	5.07225
	APOE+/CXCL3+	17.3993
	COMP+ 2	5.75167
	APOE+/CXCL3+	18.3448
	APOE+/CXCL3+	20.4304
	COCH+/ASPN+	24.0015
	APOE+/CCL19+	12.7555
	CCN5+/PI16+	14.8103
	WNT5A+/IL24+	2.66383
	APOE+/C7+	20.1579
	APOE+/CCL19+	12.7664
	APOE+/C7+	18.3137
	APOE+/C7+	20.8222
	COMP+ 2	6.49446
	WNT5A+/IL24+	7.57726e-06
	APOE+/CCL19+	15.8671
	APOE+/CCL19+	16.6922
	COMP+ 3	5.21158
	APOE+/C7+	18.9721
	WNT5A+/IL24+	3.63704
	WNT5A+/IL24+	0.0544658
	COMP+ 3	6.05683
	COL11A1+/DPEP1+	27.0362
	COMP+ 3	5.24041
	COMP+ 3	5.38086
	APOE+/C7+	20.8605
	COL11A1+/DPEP1+	27.2284
	APOE+/C7+	18.2774
	COMP+ 1	13.8854
	WNT5A+/IL24+	3.8898
	APOE+/CCL19+	14.2227
	COMP+ 2	6.04381
	APOE+/CCL19+	14.2603
	COCH+/ASPN+	25.6822
	COL11A1+/DPEP1+	25.6634
	APOE+/C7+	19.2338
	APOE+/CCL19+	14.5933
	WNT5A+/IL24+	2.74969
	COMP+ 2	6.76739
	APOE+/C7+	19.6696
	APOE+/CCL19+	14.9608
	APOE+/CXCL3+	17.3041
	COMP+ 3	5.57311
	COMP+ 1	6.21717
	COMP+ 3	6.05683
	WNT5A+/IL24+	2.23476
	WNT5A+/IL24+	1.72735
	APOE+/C7+	17.6258
	COMP+ 2	12.3269
	APOE+/CCL19+	16.0381
	WNT5A+/IL24+	4.14937
	APOE+/CCL19+	13.6703
	COMP+ 2	4.63281
	COCH+/ASPN+	25.6266
	APOE+/C7+	20.2945
	APOE+/C7+	20.7991
	APOE+/CCL19+	13.2017
	CCN5+/PI16+	14.4307
	APOE+/CCL19+	13.3892
	WNT5A+/IL24+	0.00114692
	ANGPTL7+	23.0144
	COMP+ 3	5.57311
	APOE+/CXCL3+	17.3041
	WNT5A+/IL24+	5.25103
	COMP+ 3	6.05683
	COMP+ 2	5.97782
	CCN5+/PI16+	14.839
	COMP+ 2	8.87867
	COMP+ 1	14.401
	COMP+ 2	8.17587
	COMP+ 2	6.76739
	APOE+/CXCL3+	17.3518
	COL11A1+/DPEP1+	27.7643
	WNT5A+/IL24+	2.71327
	APOE+/C7+	18.6902
	APOE+/CCL19+	13.3892
	COCH+/ASPN+	25.6822
	APOE+/CXCL3+	17.3041
	WNT5A+/IL24+	4.83684
	COCH+/ASPN+	25.6822
	CCN5+/PI16+	12.6291
	APOE+/C7+	19.5473
	APOE+/CCL19+	12.7146
	COMP+ 1	12.7089
	CCN5+/PI16+	18.7863
	COCH+/ASPN+	25.6822
	COMP+ 2	7.77606
	WNT5A+/IL24+	3.28844
	WNT5A+/IL24+	3.35451
	COMP+ 1	14.401
	APOE+/CXCL3+	17.3041
	WNT5A+/IL24+	0.414147
	WNT5A+/IL24+	0.00474297
	APOE+/C7+	17.6284
	WNT5A+/IL24+	0.0185864
	COMP+ 1	13.9123
	ANGPTL7+	22.0241
	APOE+/C7+	20.9156
	WNT5A+/IL24+	3.64915
	COMP+ 1	14.401
	COCH+/ASPN+	21.9849
	WNT5A+/IL24+	0.155161
	APOE+/CCL19+	15.3161
	WNT5A+/IL24+	1.67907
	COMP+ 1	7.77606
	COL11A1+/DPEP1+	27.1044
	COMP+ 1	14.401
	COMP+ 2	6.39216
	APOE+/CCL19+	13.8487
	COMP+ 2	6.47312
	COCH+/ASPN+	25.6822
	COCH+/ASPN+	25.6822
	WNT5A+/IL24+	4.22749
	COMP+ 2	6.76739
	COMP+ 2	6.38582
	COCH+/ASPN+	25.6822
	ANGPTL7+	22.3379
	COL11A1+/DPEP1+	27.7643
	APOE+/CCL19+	13.6319
	COMP+ 1	14.401
	WNT5A+/IL24+	0.0252686
	APOE+/CXCL3+	19.1253
	APOE+/CCL19+	7.49948
	APOE+/C7+	21.1685
	WNT5A+/IL24+	4.5094
	WNT5A+/IL24+	3.98582
[truncated: 6,139 more rows]

## Sheet: Figure 6A
	Figure 6A
	NL Week 0	L Week 0	L Week 1	L Week 12
	0	0.323382	1.53824	0
	0	2.91858	1.18318	0
	0	1.2634	0.989218	0
	0	2.64483	0.353956	0
	0	1.36047	0.836177	0
	0	1.02561	0.333139	0
	0	0.347243	0	0
	0	0.874063	0.467549	0
	0.608071	1.51021	0.33245
	0	1.15336
	0	2.11672
	0	0
	0	2.19472
	0	0.54611
	0	0.764173
	0	1.86051
	0	1.98491
	0	3.71912
	0	1.63928
		0.865263
		1.67731
		0

## Sheet: Figure 6B
	Figure 6B
	Placebo Week 0	Placebo Week 2	150mg Week 0	150 mg Week 2
	4.16437	3.71561
	4.04016	4.52092
	3.23004	3.77151
	4.63601	3.07775
	3.16706	8.07771
	6.85828	4.2936
	5.39128	7.11713
			2.46972	2.00882
			5.57341	4.54013
			4.57057	2.82763
			4.44347	1.56138
			3.84774	1.53614
			9.16218	3.54036

## Sheet: Figure 6C
	Figure 6C
	Baseline	Remission	Recurrence
	1.42569	0	1.54944
	3.72663	0	5.00351
	2.67319	2.04098	3.00804
	2.62252	0.371583	3.15031
	2.38893	0	0.825749
	3.9767	0.069149	5.01609
	2.95477	0.00776665	0.880257

[truncated: 13 more sheets: Figure 6D, Figure S1 B, Figure S2 B, Figure S3 C, Figure S3 E, Figure S3 G, Figure S3 H, Figure S4 B, Figure S4 D, Figure S5 B, Figure S5 G, Figure S6 C, Figure S6 E]
